# Supplementary material for: Effects of Interval Exercise Training on Serum Biochemistry and Bone Mineral Density in Dogs
Source: Animals (Basel). 2021 Aug 28;11(9):2528. doi: 10.3390/ani11092528 (PMC8468388; doi:10.3390/ani11092528)
Supplement: Supplementary file 1 [file animals-11-02528-s001.zip]

Archive with 1 entries (1 files):
- animals-1290861-supplementary.pdf
